# Supplementary material for: PIMT is a novel and potent suppressor of endothelial activation
Source: eLife. 2023 Apr 18;12:e85754. doi: 10.7554/eLife.85754 (PMC10112892; doi:10.7554/eLife.85754)
Supplement: Figure 1—source data 1. [file elife-85754-fig1-data1.zip]

Archive with 4 entries (4 files):
- Figure 1-source data 1/Fig 1E GAPDH.jpg
- Figure 1-source data 1/Fig 1E ICAM1.jpg
- Figure 1-source data 1/Fig 1E PIMT.jpg
- Figure 1-source data 1/Figure 1E.tif
