# Supplementary material for: PIMT is a novel and potent suppressor of endothelial activation
Source: eLife. 2023 Apr 18;12:e85754. doi: 10.7554/eLife.85754 (PMC10112892; doi:10.7554/eLife.85754)
Supplement: Figure 2—source data 1. [file elife-85754-fig2-data1.zip]

Archive with 3 entries (3 files):
- Figure 2-source data 1/Fig 2A GAPDH.jpg
- Figure 2-source data 1/Fig 2A PIMT.jpg
- Figure 2-source data 1/Figure 2A.tif
