# Supplementary material for: PIMT is a novel and potent suppressor of endothelial activation
Source: eLife. 2023 Apr 18;12:e85754. doi: 10.7554/eLife.85754 (PMC10112892; doi:10.7554/eLife.85754)
Supplement: Figure 2—source data 4. [file elife-85754-fig2-data4.zip]

Archive with 7 entries (7 files):
- Figure 2- souce data 4/Fig 2E GAPDH.jpg
- Figure 2- souce data 4/Fig 2E IkBa.jpg
- Figure 2- souce data 4/Fig 2E IKKb.jpg
- Figure 2- souce data 4/Fig 2E P-IkBa.jpg
- Figure 2- souce data 4/Fig 2E P-IKKb.jpg
- Figure 2- souce data 4/Fig 2E PIMT.jpg
- Figure 2- souce data 4/Figure 2E.tif
