# Supplementary material for: PIMT is a novel and potent suppressor of endothelial activation
Source: eLife. 2023 Apr 18;12:e85754. doi: 10.7554/eLife.85754 (PMC10112892; doi:10.7554/eLife.85754)
Supplement: Figure 3—source data 4. [file elife-85754-fig3-data4.zip]

Archive with 5 entries (5 files):
- Figure 3- souce data 4/Fig 3D IP Flag.jpg
- Figure 3- souce data 4/Fig 3D IP HA.jpg
- Figure 3- souce data 4/Fig 3D lysate Flag.jpg
- Figure 3- souce data 4/Fig 3D lysate HA.jpg
- Figure 3- souce data 4/Figure 3D.tif
