# Supplementary material for: PIMT is a novel and potent suppressor of endothelial activation
Source: eLife. 2023 Apr 18;12:e85754. doi: 10.7554/eLife.85754 (PMC10112892; doi:10.7554/eLife.85754)
Supplement: Figure 3—source data 7. [file elife-85754-fig3-data7.zip]

Archive with 7 entries (7 files):
- Figure 3- souce data 7/Fig 3G IP Flag.jpg
- Figure 3- souce data 7/Fig 3G IP HA.jpg
- Figure 3- souce data 7/Fig 3G IP Myc.jpg
- Figure 3- souce data 7/Fig 3G lysate Flag.jpg
- Figure 3- souce data 7/Fig 3G lysate HA.jpg
- Figure 3- souce data 7/Fig 3G lysate Myc.jpg
- Figure 3- souce data 7/Figure 3G.tif
