# Supplementary material for: PIMT is a novel and potent suppressor of endothelial activation
Source: eLife. 2023 Apr 18;12:e85754. doi: 10.7554/eLife.85754 (PMC10112892; doi:10.7554/eLife.85754)
Supplement: Figure 3—figure supplement 1—source data 3. [file elife-85754-fig3-figsupp1-data3.zip]

Archive with 4 entries (4 files):
- Figure 3-figure supplement 1-source data 3/Fig 3 S1C GAPDH.jpg
- Figure 3-figure supplement 1-source data 3/Fig 3 S1C ICAM-1.jpg
- Figure 3-figure supplement 1-source data 3/Fig 3 S1C PIMT.jpg
- Figure 3-figure supplement 1-source data 3/Figure 3-figure supplement 1C.tif
