# Supplementary material for: PIMT is a novel and potent suppressor of endothelial activation
Source: eLife. 2023 Apr 18;12:e85754. doi: 10.7554/eLife.85754 (PMC10112892; doi:10.7554/eLife.85754)
Supplement: Figure 4—source data 1. [file elife-85754-fig4-data1.zip]

Archive with 6 entries (6 files):
- Figure 4- souce data 1/Fig 4A IP Flag.jpg
- Figure 4- souce data 1/Fig 4A IP HA.jpg
- Figure 4- souce data 1/Fig 4A lysate Flag.jpg
- Figure 4- souce data 1/Fig 4A lysate HA.jpg
- Figure 4- souce data 1/Fig 4A lysate Myc.jpg
- Figure 4- souce data 1/Figure 4A.tif
