# Supplementary material for: PIMT is a novel and potent suppressor of endothelial activation
Source: eLife. 2023 Apr 18;12:e85754. doi: 10.7554/eLife.85754 (PMC10112892; doi:10.7554/eLife.85754)
Supplement: Figure 4—source data 2. [file elife-85754-fig4-data2.zip]

Archive with 5 entries (5 files):
- Figure 4- souce data 2/Fig 4B IP Flag.jpg
- Figure 4- souce data 2/Fig 4B IP HA.jpg
- Figure 4- souce data 2/Fig 4B lysate Flag.jpg
- Figure 4- souce data 2/Fig 4B lysate Myc.jpg
- Figure 4- souce data 2/Figure 4B.tif
