# Supplementary material for: PIMT is a novel and potent suppressor of endothelial activation
Source: eLife. 2023 Apr 18;12:e85754. doi: 10.7554/eLife.85754 (PMC10112892; doi:10.7554/eLife.85754)
Supplement: Figure 4—source data 4. [file elife-85754-fig4-data4.zip]

Archive with 4 entries (4 files):
- Figure 4- souce data 4/Fig 4F Flag.jpg
- Figure 4- souce data 4/Fig 4F GAPDH.jpg
- Figure 4- souce data 4/Fig 4F Myc.jpg
- Figure 4- souce data 4/Figure 4F.tif
