# Supplementary material for: PIMT is a novel and potent suppressor of endothelial activation
Source: eLife. 2023 Apr 18;12:e85754. doi: 10.7554/eLife.85754 (PMC10112892; doi:10.7554/eLife.85754)
Supplement: Figure 4—source data 5. [file elife-85754-fig4-data5.zip]

Archive with 6 entries (6 files):
- Figure 4- souce data 5/Fig 4G IP Flag.jpg
- Figure 4- souce data 5/Fig 4G IP HA.jpg
- Figure 4- souce data 5/Fig 4G lysate Flag.jpg
- Figure 4- souce data 5/Fig 4G lysate HA.jpg
- Figure 4- souce data 5/Fig 4G lysate Myc.jpg
- Figure 4- souce data 5/Figure 4G.tif
