# Supplementary material for: PIMT is a novel and potent suppressor of endothelial activation
Source: eLife. 2023 Apr 18;12:e85754. doi: 10.7554/eLife.85754 (PMC10112892; doi:10.7554/eLife.85754)
Supplement: Figure 4—source data 6. [file elife-85754-fig4-data6.zip]

Archive with 5 entries (5 files):
- Figure 4- souce data 6/Fig 4H IP Flag.jpg
- Figure 4- souce data 6/Fig 4H IP HA.jpg
- Figure 4- souce data 6/Fig 4H lysate Flag.jpg
- Figure 4- souce data 6/Fig 4H lysate Myc.jpg
- Figure 4- souce data 6/Figure 4H.tif
