# Supplementary material for: PIMT is a novel and potent suppressor of endothelial activation
Source: eLife. 2023 Apr 18;12:e85754. doi: 10.7554/eLife.85754 (PMC10112892; doi:10.7554/eLife.85754)
Supplement: Figure 4—figure supplement 1—source data 2. [file elife-85754-fig4-figsupp1-data2.zip]

Archive with 4 entries (4 files):
- Figure 4-figure supplement 1-source data 2/Fig 4 S1B Flag.jpg
- Figure 4-figure supplement 1-source data 2/Fig 4 S1B Myc.jpg
- Figure 4-figure supplement 1-source data 2/Fig 4 S1B P-TAK1.jpg
- Figure 4-figure supplement 1-source data 2/Figure 4-figure supplement 1B.tif
