# Supplementary material for: PIMT is a novel and potent suppressor of endothelial activation
Source: eLife. 2023 Apr 18;12:e85754. doi: 10.7554/eLife.85754 (PMC10112892; doi:10.7554/eLife.85754)
Supplement: Figure 5—source data 5. [file elife-85754-fig5-data5.zip]

Archive with 3 entries (3 files):
- Figure 5- souce data 5/Fig 5E ICAM-1.jpg
- Figure 5- souce data 5/Fig 5E PIMT.jpg
- Figure 5- souce data 5/Figure 5E.tif
