# Supplementary material for: PIMT is a novel and potent suppressor of endothelial activation
Source: eLife. 2023 Apr 18;12:e85754. doi: 10.7554/eLife.85754 (PMC10112892; doi:10.7554/eLife.85754)
Supplement: Figure 5—figure supplement 1—source data 2. [file elife-85754-fig5-figsupp1-data2.zip]

Archive with 3 entries (3 files):
- Figure 5-figure supplement 1-source data 2/Fig 5 S1B ICAM-1.jpg
- Figure 5-figure supplement 1-source data 2/Fig 5 S1B PIMT.jpg
- Figure 5-figure supplement 1-source data 2/Figure 5-figure supplement 1B.tif
