# Supplementary material for: PIMT is a novel and potent suppressor of endothelial activation
Source: eLife. 2023 Apr 18;12:e85754. doi: 10.7554/eLife.85754 (PMC10112892; doi:10.7554/eLife.85754)
Supplement: Figure 6—source data 1. [file elife-85754-fig6-data1.zip]

Archive with 5 entries (5 files):
- Figure 6- souce data 1/Fig 6B GAPDH.jpg
- Figure 6- souce data 1/Fig 6B ICAM-1.jpg
- Figure 6- souce data 1/Fig 6B PIMT.jpg
- Figure 6- souce data 1/Fig 6B VCAM-1.jpg
- Figure 6- souce data 1/Figure 6B.tif
