# Supplementary material for: PIMT is a novel and potent suppressor of endothelial activation
Source: eLife. 2023 Apr 18;12:e85754. doi: 10.7554/eLife.85754 (PMC10112892; doi:10.7554/eLife.85754)
Supplement: Figure 6—source data 2. [file elife-85754-fig6-data2.zip]

Archive with 6 entries (6 files):
- Figure 6- souce data 2/Fig 6C Ac-atubulin.jpg
- Figure 6- souce data 2/Fig 6C Cd31.jpg
- Figure 6- souce data 2/Fig 6C GAPDH.jpg
- Figure 6- souce data 2/Fig 6C ICAM-1.jpg
- Figure 6- souce data 2/Fig 6C PIMT.jpg
- Figure 6- souce data 2/Figure 6C.tif
