# Supplementary material for: PIMT is a novel and potent suppressor of endothelial activation
Source: eLife. 2023 Apr 18;12:e85754. doi: 10.7554/eLife.85754 (PMC10112892; doi:10.7554/eLife.85754)
Supplement: Figure 6—source data 3. [file elife-85754-fig6-data3.zip]

Archive with 7 entries (7 files):
- Figure 6- souce data 3/Fig 6D AdLacZ GAPDH.jpg
- Figure 6- souce data 3/Fig 6D AdlacZ ICAM-1.jpg
- Figure 6- souce data 3/Fig 6D AdLacZ PIMT.jpg
- Figure 6- souce data 3/Fig 6D AdPIMT GAPDH.jpg
- Figure 6- souce data 3/Fig 6D AdPIMT ICAM-1.jpg
- Figure 6- souce data 3/Fig 6D AdPIMT PIMT.jpg
- Figure 6- souce data 3/Figure 6D.tif
