# Supplementary material for: PIMT is a novel and potent suppressor of endothelial activation
Source: eLife. 2023 Apr 18;12:e85754. doi: 10.7554/eLife.85754 (PMC10112892; doi:10.7554/eLife.85754)
Supplement: Figure 6—source data 4. [file elife-85754-fig6-data4.zip]

Archive with 6 entries (6 files):
- Figure 6- souce data 4/Fig 6F ERK.jpg
- Figure 6- souce data 4/Fig 6F GAPDH.jpg
- Figure 6- souce data 4/Fig 6F ICAM-1.jpg
- Figure 6- souce data 4/Fig 6F P-ERK.jpg
- Figure 6- souce data 4/Fig 6F PIMT.jpg
- Figure 6- souce data 4/Figure 6F.tif
